# Supplementary material for: Weighted single-step GWAS identified candidate genes associated with semen traits in a Duroc boar population
Source: BMC Genomics. 2019 Oct 30;20:797. doi: 10.1186/s12864-019-6164-5 (PMC6822442; doi:10.1186/s12864-019-6164-5)
Supplement: Supplementary file 1 — Additional file 1: Table S1. Genomic regions explained more than 1% of genetic variance for the number of sperm cells. [file 12864_2019_6164_MOESM1_ESM.xlsx]

## Sheet: lnNcells-signif-segments
Table S1: Genomic regions explained more than 1% of genetic variance for the number of sperm cells.
chr	Position (Mb)	nSNPs	gVar(%)	Genes*
9	121.15-121.95	8	3.7851	AXDND1;NPHS2;TDRD5;FAM163A;TOR1AIP2;LOC100738642;TOR1AIP1;CEP350;QSOX1;LHX4;ACBD6
14	14.49-15.29	16	2.26277	MTMR9;TDH;FAM167A;BLK;GATA4;NEIL2;FDFT1;CTSB;DEFB136;DEFB135;DEFB134
5	11.71-12.51	8	2.13981	RBFOX2;LOC100518305;TIMP3;FBXO7
2	147.53-147.92	7	2.09162	LARS;RBM27;POU4F3;TCERG1;GPR151
17	60.91-61.29	9	1.72399	—
10	21.37-21.77	9	1.56539	ATP6V1G3;PTPRC
9	132.05-132.44	14	1.43844	KCNH1;HHAT
3	35.09-35.4	5	1.4384	RBFOX1
15	125.86-126.25	18	1.40611	FAM124B;CUL3
16	2.37-2.7	11	1.32374	—
2	138.79-139.18	14	1.27459	SPOCK1
12	22.19-22.56	9	1.21676	RAPGEFL1;CASC3;MSL1;NR1D1;THRA;MED24;CSF3;PSMD3;GSDMA;ORMDL3;GSDMB;ZPBP2;IKZF3
15	31.98-32.01	3	1.16714	TUBGCP5
9	41.69-42.04	6	1.15889	ZBTB16;NNMT;C9H11orf71;RBM7;REXO2
14	132.79-133.18	21	1.11502	GPR26
17	24.68-25.06	5	1.08297	LOC100623116;KIF16B
10	43.3-43.66	8	1.08251	CUBN;TRDMT1;VIM;ST8SIA6
10	22.12-22.51	12	1.01484	—
* Genes in red color were previously reported to be associated with sperm function.
