# Supplementary material for: Weighted single-step GWAS identified candidate genes associated with semen traits in a Duroc boar population
Source: BMC Genomics. 2019 Oct 30;20:797. doi: 10.1186/s12864-019-6164-5 (PMC6822442; doi:10.1186/s12864-019-6164-5)
Supplement: Supplementary file 2 — Additional file 2: Table S2. Genomic regions explained more than 1% of genetic variance for sperm motility. [file 12864_2019_6164_MOESM2_ESM.xlsx]

## Sheet: Motility-signif-segments
Table S2: Genomic regions explained more than 1% of genetic variance for sperm motility.
chr	Position (Mb)	nSNPs	gVar(%)	Genes*
13	1.29-2.09	5	4.50721	NEK11;ASTE1;ATP2C1;PIK3R4;LOC100739656;COL6A5
2	147.71-148.51	12	3.07519	TCERG1;GPR151;PPP2R2B
9	131.55-132.35	13	2.57672	NEK2;SLC30A1;RD3;TRAF5;RCOR3;KCNH1;HHAT
4	7.64-8.03	16	2.42879	ST3GAL1;NDRG1
7	113.66-114.03	9	2.15548	CPSF2;SLC24A4
14	8.49-8.86	14	1.79822	ADAM7
17	25.06-25.45	9	1.7496	KIF16B;SNRPB2;OTOR
15	18.35-18.75	17	1.71278	NCKAP5
3	117.41-117.79	11	1.66753	LDAH;GDF7;HS1BP3
8	18.24-18.64	11	1.6203	DHX15
4	20.31-20.7	13	1.5548	SAMD12;EXT1
17	8.09-8.48	8	1.34942	FAT1
15	4.39-4.78	13	1.28481	—
8	125.45-125.83	11	1.19612	SMARCAD1;LOC100515676;ATOH1;GRID2
7	4.31-4.69	14	1.17306	RREB1;SSR1
15	91.61-91.91	6	1.14771	ITGAV;FAM171B;ZSWIM2
16	21.48-21.86	12	1.12918	SKP2;NADK2;RANBP3L
12	17.98-18.32	9	1.10038	PLEKHM1;ARHGAP27;MAP3K14;FMNL1;HEXIM2;ACBD4;PLCD3;NMT1
1	1.77-2.16	19	1.04971	UNC93A;TTLL2;TCP10L2;GPR31;FGFR1OP;RNASET2
4	112.21-112.56	11	1.02974	NTNG1
* Genes in red color were previously reported to be associated with sperm function.
