# Supplementary material for: Weighted single-step GWAS identified candidate genes associated with semen traits in a Duroc boar population
Source: BMC Genomics. 2019 Oct 30;20:797. doi: 10.1186/s12864-019-6164-5 (PMC6822442; doi:10.1186/s12864-019-6164-5)
Supplement: Supplementary file 3 — Additional file 3: Table S3. Genomic regions explained more than 1% of genetic variance for progressive motility. [file 12864_2019_6164_MOESM3_ESM.xlsx]

## Sheet: Progressive motility-signif-seg
Table S3: Genomic regions explained more than 1% of genetic variance for progressive motility.
chr	Position (Mb)	nSNPs	gVar(%)	Genes*
15	135.89-136.69	10	5.80577	AGAP1;GBX2;ASB18;IQCA1;ACKR3
7	0.13-0.93	16	3.82043	IRF4;EXOC2;FOXQ1;FOXF2;GMDS;FOXC1
4	5.15-5.95	17	2.34109	—
3	18.51-18.87	7	2.03212	ATXN2L;TUFM;SH2B1;ATP2A1;RABEP2;CD19;NFATC2IP;LAT;SPNS1;SBK1;XPO6
14	14.7-15.09	16	1.83695	BLK;GATA4;NEIL2;FDFT1;CTSB
2	39.43-39.82	10	1.77924	NAV2
16	0.12-0.51	13	1.76811	ANKRD33B;DAP;CTNND2
17	2.69-3.08	10	1.74984	—
9	14.96-15.28	9	1.73825	—
8	21.19-21.44	4	1.69703	—
9	107.72-108.07	7	1.58259	LAMB1;LAMB4;NRCAM
6	17.44-17.8	7	1.53721	CYB5B;TERF2;TMED6;NIP7;COG8;VPS4A;SNTB2;UTP4
13	9.45-9.84	18	1.32975	—
6	153.65-153.97	11	1.32538	MYSM1;TACSTD2;OMA1
12	27.39-27.78	6	1.29342	SPAG9;NME1;NME2;MBTD1;UTP18
5	102.03-102.42	12	1.29039	SYT1
5	86.86-87.17	3	1.26182	CFAP54
2	2.36-2.74	12	1.22379	NADSYN1;DHCR7;SHANK2
11	63.15-63.55	6	1.16103	—
5	7.82-8.21	18	1.1144	MRTFA;SGSM3;ADSL;TNRC6B
12	48.87-48.98	4	1.1095	—
1	268.37-268.73	12	1.08162	ST6GALNAC6;ST6GALNAC4;PIP5KL1;DPM2;NAIF1;SLC25A25;PTGES2;LCN2;C1H9orf16;CIZ1;DNM1;GOLGA2
7	19.62-20	8	1.05821	RIPOR2;CMAH
15	4.57-4.94	13	1.03807	—
* Genes in red color were previously reported to be associated with sperm function.
