# Supplementary material for: Weighted single-step GWAS identified candidate genes associated with semen traits in a Duroc boar population
Source: BMC Genomics. 2019 Oct 30;20:797. doi: 10.1186/s12864-019-6164-5 (PMC6822442; doi:10.1186/s12864-019-6164-5)
Supplement: Supplementary file 4 — Additional file 4: Table S4. Genomic regions explained more than 1% of genetic variance for total morphological abnormalities. [file 12864_2019_6164_MOESM4_ESM.xlsx]

## Sheet: Total morphological abnormaliti
Table S4: Genomic regions explained more than 1% of genetic variance for total morphological abnormalities.
chr	Position (Mb)	nSNPs	gVar(%)	Genes
13	1.25-2.05	7	1.93293	NEK11;ASTE1;ATP2C1;PIK3R4;LOC100739656;COL6A5
16	26.76-27.56	7	1.75766	GHR;CCDC152;SELENOP
12	6.20-7.00	9	1.4344	SLC16A5;KCTD2;ATP5PD;MRPL58;CDR2L;HID1;OTOP3;OTOP2;USH1G;FADS6;FDXR;GRIN2C;TMEM104;NAT9;SLC9A3R1;RAB37;CD300LF;LOC100514068;CD300C;CD300LB;CD300A;GPRC5C;GPR142;BTBD17;KIF19;DNAI2;TTYH2;RPL38
3	11.49-11.86	16	1.42302	CLIP2;GTF2IRD1;GTF2I;NCF1;LOC100620992
17	12.83-13.22	9	1.39064	—
1	264.42-264.76	9	1.31586	—
8	129.64-130.03	18	1.29289	GPRIN3;TIGD2
3	24.92-25.22	7	1.27714	DNAH3;LYRM1;DCUN1D3;REXO5
4	74.86-75.23	10	1.23479	IMPAD1
1	27.35-27.65	7	1.20523	PEX7;MAP3K5;MAP7
1	232.23-232.56	8	1.12287	TLE4
15	136.74-137.12	10	1.07658	COPS8;COL6A3
10	22.87-23.22	8	1.05364	ZNF281;KIF14;DDX59
9	104.57-104.92	6	1.0484	LHFPL3;KMT2E
11	68.71-69.09	9	1.02862	CLYBL;ZIC5;ZIC2;PCCA
15	29.54-29.93	12	1.0012	TSN;NIFK;CLASP1
* Genes in red color were previously reported to be associated with sperm function.
